# Supplementary material for: In Silico Characterization and Expression Analysis of GIGANTEA Genes in Potato
Source: Biochem Genet. 2022 Mar 11;60(6):2137–54. doi: 10.1007/s10528-022-10214-7 (PMC9617960; doi:10.1007/s10528-022-10214-7)
Supplement: Supplementary file 3 — Supplementary file3 (XLSX 56 kb) [file 10528_2022_10214_MOESM3_ESM.xlsx]

## Sheet: Title
Biochemical Genetics
In silico characterisation and expression analysis of GIGANTEA genes in potato
Flóra Karsai-Rektenwald, Khongorzul Odgerel, Jeny Jose, Zsófia Bánfalvi*
Hungarian University of Agriculture and Life Sciences, Genetic and Biotechnology Institute, 2100 Gödöllő, Szent-Györgyi A. u. 4, Hungary
*Corresponding author
e-mail: Banfalvi.Zsofia@uni-mate.hu

## Sheet: Table S1
Table S1
			List of primers
Gene ID	Gene name	Primer name	Forward sequence (5’-3’)	Reverse sequence (5’-3’)
Soltu.DM.04G027760	StGI.04	StGI.04 -816 FW	TAGCTACAATGGTGGCTCCG
		StGI.04 -2601 FW	GTGGGTGTGTGCCCAAATA
		StGI.04 +65 R		TTCCGTTGTTGTGCATCTTGAG
		StGI.04 -816 R		CGGAGCCACCATTGTAGCTA
		StGI.04spec	GTACGTGCACTCAGCATATCA	GCAGGACCATGGATACCATTT
Soltu.DM.12G007510	StGI.12	StGI.12 -1586 R		CCCAATCGAACGACTTCTTACT
		StGI.12 +59 R		CTCTGCATCTTGTGGAGGAA
		StGI.12 -2837 FW	TTAGACAGCTCCTCCCACTAA
		StGI.12 -1586 FW	AGTAAGAAGTCGTTCGATTGGG
		StGI.12spec	TGGCTTCTTCAAGCACAAGGT	GCGGTAATTTGATCCTTCCGC
XM_006355076.2	Actin	Actin	TGGACTCTGGTGATGGTGTG	GGTTTCAAGTTCCTGTCTGT
XM_006343393.2	EF1	EF1	GACAAGCGTGTTATTGAGAGG	CACAGTGCAGTAGTACTTAGTG
XM_006346765.2	StP5CS	StP5CS	CGATCCACAATCAGAGCTAATTC	GCAGTCATACCACCTCTTCCA
XM_006357557.2	GWD	GWD	CCCACGATCTTAGTAGCAAA	TTAGCTCCAACCATTTCA CT
XM_006345188.2	HSP20-44	HSP20-44	GAGAATGTGAAAATGGAGGAA	ATTAATAGCTTTCACCTCAGGC

## Sheet: Table S2
Table S2
StGI.04 promoter region
Motif	Family	Arabidopsis th. Hit ID	Aradbidopsis name	Position	Strand	p-value	q-value	Matched sequence	Biological Process	Cellular Component	Molecular Function
PGSC0003DMG400010079	B3	AT4G33280.1	REM16-like	2727-2747	+	7.34e-06	0.0429	TTTTTCTGTTTTGCAGGACAA	regulation of transcription, DNA-templated	nucleus vacuole	DNA binding
PGSC0003DMG400003719	BBR-BPC	AT5G42520.1	BPC6	1014-1034	+	7.07e-07	0.00404	TTCTCTTCTTCTCTCTCTTCA	regulation of transcription, DNA-templated response to ethylene	nucleolus	DNA binding transcription factor activity, sequence-specific DNA binding protein homodimerization activity
PGSC0003DMG400003719	BBR-BPC	AT5G42520.1	BPC6-like	1012-1032	+	2.1e-06	0.006	TCTTCTCTTCTTCTCTCTCTT	regulation of transcription, DNA-templated response to ethylene	nucleolus	DNA binding transcription factor activity, sequence-specific DNA binding protein homodimerization activity
PGSC0003DMG402029444	BBR-BPC	AT2G01930.2	BPC1	1015-1038	-	3.86e-06	0.00784	AATGTGAAGAGAGAGAAGAAGAGA	regulation of transcription, DNA-templated response to ethylene regulation of developmental process	nucleus	transcription factor activity, sequence-specific DNA binding sequence-specific DNA binding
PGSC0003DMG402029444	BBR-BPC	AT2G01930.2	BPC1	1011-1034	-	3.93e-06	0.00784	TGAAGAGAGAGAAGAAGAGAAGAG	regulation of transcription, DNA-templated response to ethylene regulation of developmental process	nucleus	transcription factor activity, sequence-specific DNA binding sequence-specific DNA binding
PGSC0003DMG402029444	BBR-BPC	AT2G01930.2	BPC1	1013-1036	-	4.19e-06	0.00784	TGTGAAGAGAGAGAAGAAGAGAAG	regulation of transcription, DNA-templated response to ethylene regulation of developmental process	nucleus	transcription factor activity, sequence-specific DNA binding sequence-specific DNA binding
PGSC0003DMG402029444	BBR-BPC	AT2G01930.2	BPC1	1009-1032	-	5.78e-06	0.00811	AAGAGAGAGAAGAAGAGAAGAGAT	regulation of transcription, DNA-templated response to ethylene regulation of developmental process	nucleus	transcription factor activity, sequence-specific DNA binding sequence-specific DNA binding
PGSC0003DMG400000088	bZIP	AT2G46270.1	GBF3	964-978	+	6.75e-08	0.000403	TGCCACGTCTGCAAA	regulation of transcription, DNA-templated response to abscisic acid	cytosol	transcription factor activity, sequence-specific DNA binding sequence-specific DNA binding transcription regulatory region DNA binding
PGSC0003DMG400018469	bZIP	AT2G35530.1	BZP16	964-978	-	7.52e-08	0.000448	TTTGCAGACGTGGCA	positive regulation of transcription, DNA-templated	nucleus	transcription factor activity, sequence-specific DNA binding sequence-specific DNA binding
PGSC0003DMG400002660	bZIP	AT2G36270.1	ABI5	962-979	-	1.59e-07	0.000951	ATTTGCAGACGTGGCATT	response to cold response to water deprivation response to salt stress response to abscisic acid response to gibberellin pollen maturation negative regulation of seed germination response to chitin positive regulation of transcription, DNA-templated seed development	nucleus	transcription factor activity, sequence-specific DNA binding sequence-specific DNA binding
PGSC0003DMG400028121	bZIP	AT3G56850.1	ABI5-like 2	964-978	-	1.95e-07	0.00116	TTTGCAGACGTGGCA	regulation of transcription, DNA-templated response to abscisic acid	nucleus	transcription factor activity, sequence-specific DNA binding sequence-specific DNA binding
PGSC0003DMG400008011	bZIP	AT1G45249.1	ABI5-like 5	959-976	+	3.13e-07	0.00187	CTCAATGCCACGTCTGCA	response to water deprivation response to salt stress abscisic acid-activated signaling pathway glucose mediated signaling pathway positive regulation of transcription, DNA-templated	nucleus	transcription regulatory region sequence-specific DNA binding transcription factor activity, sequence-specific DNA binding
PGSC0003DMG400019455	bZIP	AT5G28770.2	CPRF2	965-976	-	4.81e-07	0.00281	TGCAGACGTGGC	regulation of transcription, DNA-templated cellular response to abscisic acid stimulus cellular response to glucose stimulus	nucleus	transcription factor activity, sequence-specific DNA binding identical protein binding sequence-specific DNA binding protein heterodimerization activity
PGSC0003DMG400003701	bZIP	AT1G75390.1	BZP44	964-978	-	6.95e-07	0.00415	TTTGCAGACGTGGCA	regulation of transcription, DNA-templated seed germination		transcription factor activity, sequence-specific DNA binding sequence-specific DNA binding transcription regulatory region DNA binding protein heterodimerization activity
PGSC0003DMG400001387	bZIP	AT3G30530.1	BZP43	965-976	-	1.16e-06	0.00691	TGCAGACGTGGC	regulation of transcription, DNA-templated		transcription factor activity, sequence-specific DNA binding protein homodimerization activity sequence-specific DNA binding protein heterodimerization activity
PGSC0003DMG400003529	bZIP	AT4G34590.1	BZP11	964-978	+	1.82e-06	0.0109	TGCCACGTCTGCAAA	regulation of transcription, DNA-templated response to sucrose sucrose induced translational repression		transcription factor activity, sequence-specific DNA binding sequence-specific DNA binding protein heterodimerization activity
PGSC0003DMG400012660	bZIP	AT4G36730.2	GBF1	964-973	-	3.24e-06	0.0192	AGACGTGGCA	regulation of transcription, DNA-templated regulation of hydrogen peroxide metabolic process negative regulation of gene expression regulation of cell aging	cytoplasm	transcription factor activity, sequence-specific DNA binding sequence-specific DNA binding transcription regulatory region DNA binding
PGSC0003DMG400003701	bZIP	AT1G75390.1	BZP44	695-709	-	8.78e-06	0.0262	GCGAATGACGTGTAA	regulation of transcription, DNA-templated seed germination		transcription factor activity, sequence-specific DNA binding sequence-specific DNA binding transcription regulatory region DNA binding protein heterodimerization activity
PGSC0003DMG401020784	bZIP	AT5G11260.1	HY5	964-978	-	8.81e-06	0.0526	TTTGCAGACGTGGCA	regulation of transcription, DNA-templated response to abscisic acid gibberellic acid mediated signaling pathway red or far-red light signaling pathway regulation of photomorphogenesis response to red light response to far red light response to UV-B positive regulation of anthocyanin metabolic process positive regulation of circadian rhythm response to karrikin	nucleus	double-stranded DNA binding transcription factor activity, sequence-specific DNA binding sequence-specific DNA binding
PGSC0003DMG400007202	C2H2	AT1G72050.1	TF3A	519-537	-	1.33e-07	0.000755	CCCCGTCCCCCACCCCCAC	regulation of transcription, DNA-templated	nucleolus	transcription factor activity, sequence-specific DNA binding 5S rRNA binding metal ion binding 5S rDNA binding
PGSC0003DMG400007202	C2H2	AT1G72050.1	TF3A	525-543	-	8.53e-07	0.00241	CCCCTACCCCGTCCCCCAC	regulation of transcription, DNA-templated	nucleolus	transcription factor activity, sequence-specific DNA binding 5S rRNA binding metal ion binding 5S rDNA binding
PGSC0003DMG400007202	C2H2	AT1G72050.1	TF3A	516-534	-	3.55e-06	0.00669	CGTCCCCCACCCCCACCAT	regulation of transcription, DNA-templated	nucleolus	transcription factor activity, sequence-specific DNA binding 5S rRNA binding metal ion binding 5S rDNA binding
PGSC0003DMG400007202	C2H2	AT1G72050.1	TF3A	522-540	-	7.72e-06	0.00895	CTACCCCGTCCCCCACCCC	regulation of transcription, DNA-templated	nucleolus	transcription factor activity, sequence-specific DNA binding 5S rRNA binding metal ion binding 5S rDNA binding
PGSC0003DMG400007202	C2H2	AT1G72050.1	TF3A	1012-1030	+	7.91e-06	0.00895	TCTTCTCTTCTTCTCTCTC	regulation of transcription, DNA-templated	nucleolus	transcription factor activity, sequence-specific DNA binding 5S rRNA binding metal ion binding 5S rDNA binding
PGSC0003DMG400000419	C2H2	AT5G22890.1	STOP2	2757-2774	-	8.76e-06	0.0523	CAGATACTAACTACAACA	response to chitin		nucleic acid binding metal ion binding
PGSC0003DMG400007202	C2H2	AT1G72050.1	TF3A	1015-1033	+	9.99e-06	0.00942	TCTCTTCTTCTCTCTCTTC	regulation of transcription, DNA-templated	nucleolus	transcription factor activity, sequence-specific DNA binding 5S rRNA binding metal ion binding 5S rDNA binding
PGSC0003DMG400008914	Dof	AT5G02460.1	DOF51	1042-1062	-	1.15e-08	6.63e-05	AAAAAAGTAGAGAGAAAAGAA	regulation of transcription, DNA-templated		DNA binding
PGSC0003DMG400010075	Dof	AT3G50410.1	DOF34	1041-1061	+	2.39e-07	0.00137	TTTCTTTTCTCTCTACTTTTT	regulation of transcription, DNA-templated response to auxin response to salicylic acid cell wall modification positive regulation of cell cycle		transcription regulatory region DNA binding
PGSC0003DMG400002507	Dof	AT1G51700.1	DOF3.1-like	1047-1067	-	1.45e-06	0.00837	GGAGGAAAAAAGTAGAGAGAA	regulation of transcription, DNA-templated response to chitin		transcription regulatory region DNA binding
PGSC0003DMG400023426	Dof	AT3G55370.1	DOF36	611-631	+	2.37e-06	0.00702	GTTACTTTTTATTTTTATTCA	photomorphogenesis positive regulation of transcription, DNA-templated	nucleus	transcription factor activity, sequence-specific DNA binding transcription regulatory region DNA binding
PGSC0003DMG400023426	Dof	AT3G55370.1	DOF36	82-102	+	3.08e-06	0.00702	TCGACTTTTTTATTTTTATTT	photomorphogenesis positive regulation of transcription, DNA-templated	nucleus	transcription factor activity, sequence-specific DNA binding transcription regulatory region DNA binding
PGSC0003DMG400008914	Dof	AT5G02460.1	DOF51	343-363	+	3.21e-06	0.00923	AAAAAAGAAACAAAAAGATAT	regulation of transcription, DNA-templated		DNA binding
PGSC0003DMG400023426	Dof	AT3G55370.1	DOF36	371-391	-	4.53e-06	0.00702	GTTCCTTTTTTATTATTTTCT	photomorphogenesis positive regulation of transcription, DNA-templated	nucleus	transcription factor activity, sequence-specific DNA binding transcription regulatory region DNA binding
PGSC0003DMG400023426	Dof	AT3G55370.1	DOF336	343-363	-	4.93e-06	0.00702	ATATCTTTTTGTTTCTTTTTT	photomorphogenesis positive regulation of transcription, DNA-templated	nucleus	transcription factor activity, sequence-specific DNA binding transcription regulatory region DNA binding
PGSC0003DMG400025129	Dof	AT5G39660.2	DOF3-like	1288-1297	-	6.17e-06	0.0363	CAAAAAGCGA	regulation of transcription, DNA-templated		DNA binding
PGSC0003DMG400018090	Dof	AT5G62940.1	DOF5.6-like	609-629	-	7.49e-06	0.0229	AATAAAAATAAAAAGTAACCA	procambium histogenesis phloem or xylem histogenesis positive regulation of transcription, DNA-templated	nucleus	DNA binding
PGSC0003DMG400018090	Dof	AT5G62940.1	DOF5.6-like	1050-1070	-	7.87e-06	0.0229	GTTGGAGGAAAAAAGTAGAGA	procambium histogenesis phloem or xylem histogenesis positive regulation of transcription, DNA-templated	nucleus	DNA binding
PGSC0003DMG400002507	Dof	AT1G51700.1	DOF3.1-like	606-626	-	9.66e-06	0.0278	AAAAATAAAAAGTAACCAATG	regulation of transcription, DNA-templated response to chitin		transcription regulatory region DNA binding
PGSC0003DMG400030228	ERF	AT5G25390.2	ERF3	512-532	-	4.87e-07	0.00286	TCCCCCACCCCCACCATTGTC	regulation of transcription, DNA-templated	nucleus	DNA binding transcription factor activity, sequence-specific DNA binding
PGSC0003DMG400017813	ERF	AT1G33760.1	ERF-021	517-536	-	1.61e-06	0.00953	CCCGTCCCCCACCCCCACCA	regulation of transcription, DNA-templated	nucleus	DNA binding transcription factor activity, sequence-specific DNA binding
PGSC0003DMG400030228	ERF	AT5G25390.2	ERF3	506-526	-	3.49e-06	0.0103	ACCCCCACCATTGTCTTCTCC	regulation of transcription, DNA-templated	nucleus	DNA binding transcription factor activity, sequence-specific DNA binding
PGSC0003DMG400000910	ERF	AT1G21910.1	ERF012	521-540	-	4.89e-06	0.0289	CTACCCCGTCCCCCACCCCC	response to salicylic acid response to jasmonic acid cellular response to heat positive regulation of transcription, DNA-templated cellular response to freezing	nucleus	transcription factor activity, sequence-specific DNA binding transcription regulatory region DNA binding
PGSC0003DMG400002350	ERF	AT4G27950.1	CRF4-like	521-541	-	5.12e-06	0.0208	CCTACCCCGTCCCCCACCCCC	regulation of transcription, DNA-templated transcription factor import into nucleus leaf development	nucleus	DNA binding transcription factor activity, sequence-specific DNA binding
PGSC0003DMG400017813	ERF	AT1G33760.1	ERF021	511-530	-	5.69e-06	0.0169	CCCCACCCCCACCATTGTCT	regulation of transcription, DNA-templated	nucleus	DNA binding transcription factor activity, sequence-specific DNA binding
PGSC0003DMG400002350	ERF	AT4G27950.1	CRF4-like	508-528	-	7.14e-06	0.0208	CCACCCCCACCATTGTCTTCT	regulation of transcription, DNA-templated transcription factor import into nucleus leaf development	nucleus	DNA binding transcription factor activity, sequence-specific DNA binding
PGSC0003DMG400040046	ERF	AT5G51190.1	ERF5	1783-1797	+	8.07e-06	0.0476	GCAAAGGCGGAGTCG	regulation of transcription, DNA-templated response to chitin	nucleus	DNA binding transcription factor activity, sequence-specific DNA binding
PGSC0003DMG400003706	ERF	AT1G75490.1	DRE2D	514-528	-	9.51e-06	0.0565	CCACCCCCACCATTG	regulation of transcription, DNA-templated response to chitin	nucleus	DNA binding transcription factor activity, sequence-specific DNA binding
PGSC0003DMG400027167	GATA	AT3G24050.1	GATA1-like	516-530	+	2.98e-07	0.00178	ATGGTGGGGGTGGGG	regulation of transcription, DNA-templated circadian rhythm		transcription factor activity, sequence-specific DNA binding zinc ion binding sequence-specific DNA binding transcription regulatory region DNA binding
PGSC0003DMG400004953	HB-other	AT4G08150.1	POTH20 (KNOX1)	1014-1033	+	6.09e-06	0.0158	TTCTCTTCTTCTCTCTCTTC	cell fate specification regulation of transcription, DNA-templated xylem and phloem pattern formation xylem development	nucleus	transcription factor activity, sequence-specific DNA binding sequence-specific DNA binding
PGSC0003DMG400004953	HB-other	AT4G08150.1	POTH20 (KNOX1)	1012-1031	+	6.8e-06	0.0158	TCTTCTCTTCTTCTCTCTCT	cell fate specification regulation of transcription, DNA-templated xylem and phloem pattern formation xylem development	nucleus	transcription factor activity, sequence-specific DNA binding sequence-specific DNA binding
PGSC0003DMG400004953	HB-other	AT4G08150.1	POTH20 (KNOX1)	522-541	-	8.66e-06	0.0158	CCTACCCCGTCCCCCACCCC	cell fate specification regulation of transcription, DNA-templated xylem and phloem pattern formation xylem development	nucleus	transcription factor activity, sequence-specific DNA binding sequence-specific DNA binding
PGSC0003DMG400000008	M-type_MADS	AT2G45660.1	SOC1-like	1015-1035	+	4.94e-07	0.00177	TCTCTTCTTCTCTCTCTTCAC	protein import into nucleus, translocation response to cold response to gibberellin positive regulation of flower development maintenance of inflorescence meristem identity positive regulation of transcription, DNA-templated	nucleus cytoplasm	DNA binding transcription factor activity, sequence-specific DNA binding transcription factor binding protein dimerization activity
PGSC0003DMG400000008	M-type_MADS	AT2G45660.1	SOC1-like	1011-1031	+	6.34e-07	0.00177	CTCTTCTCTTCTTCTCTCTCT	protein import into nucleus, translocation response to cold response to gibberellin positive regulation of flower development maintenance of inflorescence meristem identity positive regulation of transcription, DNA-templated	nucleus cytoplasm	DNA binding transcription factor activity, sequence-specific DNA binding transcription factor binding protein dimerization activity
PGSC0003DMG400000008	M-type_MADS	AT2G45660.1	SOC1-like	95-115	+	1.31e-06	0.00243	TTTTATTTTCTTCTTCTTCTT	protein import into nucleus, translocation response to cold response to gibberellin positive regulation of flower development maintenance of inflorescence meristem identity positive regulation of transcription, DNA-templated	nucleus cytoplasm	DNA binding transcription factor activity, sequence-specific DNA binding transcription factor binding protein dimerization activity
PGSC0003DMG400000008	M-type_MADS	AT2G45660.1	SOC1-like	544-564	+	3.24e-06	0.00452	TGTTTTTTTTTTTTTTTTTAT	protein import into nucleus, translocation response to cold response to gibberellin positive regulation of flower development maintenance of inflorescence meristem identity positive regulation of transcription, DNA-templated	nucleus cytoplasm	DNA binding transcription factor activity, sequence-specific DNA binding transcription factor binding protein dimerization activity
PGSC0003DMG400000008	M-type_MADS	AT2G45660.1	SOC1-like	542-562	+	7.58e-06	0.00846	GGTGTTTTTTTTTTTTTTTTT	protein import into nucleus, translocation response to cold response to gibberellin positive regulation of flower development maintenance of inflorescence meristem identity positive regulation of transcription, DNA-templated	nucleus cytoplasm	DNA binding transcription factor activity, sequence-specific DNA binding transcription factor binding protein dimerization activity
PGSC0003DMG400000008	M-type_MADS	AT2G45660.1	SOC1-like	94-114	+	9.65e-06	0.00897	TTTTTATTTTCTTCTTCTTCT	protein import into nucleus, translocation response to cold response to gibberellin positive regulation of flower development maintenance of inflorescence meristem identity positive regulation of transcription, DNA-templated	nucleus cytoplasm	DNA binding transcription factor activity, sequence-specific DNA binding transcription factor binding protein dimerization activity
PGSC0003DMG400024626	MIKC_MADS	AT2G03710.1	CMB1-like	2205-2222	-	5.29e-06	0.0316	GGTTCCTAATATAGATGC	regulation of transcription, DNA-templated maintenance of floral meristem identity carpel development petal development sepal development stamen development	nucleus	DNA binding transcription factor activity, sequence-specific DNA binding protein dimerization activity
PGSC0003DMG400015767	MYB	AT1G09540.1	MYB61	395-409	-	3.15e-07	0.00186	CACACCCACCAACAC	vasculature development response to auxin xylem development regulation of stomatal movement seed coat development root development		DNA binding transcription factor activity, sequence-specific DNA binding
PGSC0003DMG400019535	MYB	AT5G62470.2	MYB96	390-407	+	1.38e-06	0.00817	ACAGTGTGTTGGTGGGTG	response to water deprivation response to salt stress response to abscisic acid response to salicylic acid regulation of gene expression	nucleus	DNA binding
PGSC0003DMG400017223	MYB	AT3G23250.1	MYB15	395-415	-	1.89e-06	0.0109	TGGGCACACACCCACCAACAC	response to salt stress response to ethylene response to auxin response to jasmonic acid response to chitin response to cadmium ion		DNA binding
PGSC0003DMG400007360	MYB	AT3G08500.1	MYB83	394-404	+	3.35e-06	0.0198	TGTGTTGGTGG	positive regulation of transcription, DNA-templated regulation of secondary cell wall biogenesis		DNA binding
PGSC0003DMG400000027	MYB	AT3G61250.1	MYB17	395-409	+	3.98e-06	0.0235	GTGTTGGTGGGTGTG	response to salicylic acid response to jasmonic acid regulation of flower development		DNA binding
PGSC0003DMG400038913	MYB	AT1G16490.1	MYB58	392-412	-	7.4e-06	0.0437	GCACACACCCACCAACACACT	response to salicylic acid response to jasmonic acid positive regulation of transcription, DNA-templated regulation of secondary cell wall biogenesis		DNA binding
PGSC0003DMG400021459	MYB_related	AT5G17300.1	REV1	949-962	+	3.1e-06	0.0185	AGAAAAATATCTCA	regulation of transcription, DNA-templated circadian rhythm auxin-activated signaling pathway regulation of auxin biosynthetic process	nucleus	DNA binding transcription factor activity, sequence-specific DNA binding
PGSC0003DMG400025632	MYB_related	AT5G17300.1	REV7	951-962	+	4.35e-06	0.026	AAAAATATCTCA	regulation of transcription, DNA-templated circadian rhythm response to salt stress response to ethylene response to cadmium ion	nucleus	DNA binding
PGSC0003DMG400000189	MYB_related	AT5G52660.2	REV6	950-960	-	6.71e-06	0.0401	AGATATTTTTC	regulation of transcription, DNA-templated response to salt stress response to ethylene response to abscisic acid response to gibberellin response to salicylic acid response to jasmonic acid response to cadmium ion	nucleus	DNA binding
PGSC0003DMG400011048	MYB_related	AT3G09600.1	REV8	949-960	-	9.14e-06	0.0546	AGATATTTTTCT	regulation of transcription, DNA-templated response to salt stress response to ethylene response to auxin response to abscisic acid response to gibberellin response to salicylic acid response to jasmonic acid circadian regulation of gene expression histone H3 acetylation response to cadmium ion photoperiodism, flowering	nucleus	DNA binding
PGSC0003DMG400004082	TCP	AT5G60970.1	TCP5-like	847-854	+	6.39e-06	0.0378	GGGGCCAC	leaf morphogenesis cell differentiation positive regulation of development, heterochronic
PGSC0003DMG400013300	Trihelix	AT5G47660.1	GT2	338-352	-	2.99e-06	0.0154	TTTCTTTTTTACCCT			DNA binding
PGSC0003DMG400024107	Trihelix	AT1G76890.2	GT2-like	1835-1850	-	4.36e-06	0.0156	AGGGTAAAAAAAAAAA	mucilage biosynthetic process		transcription regulatory region DNA binding
PGSC0003DMG400013300	Trihelix	AT5G47660.1	GT2	1836-1850	+	5.15e-06	0.0154	TTTTTTTTTTACCCT			DNA binding
PGSC0003DMG400024107	Trihelix	AT1G76890.2	GT2-like	338-353	+	5.24e-06	0.0156	AGGGTAAAAAAGAAAC	mucilage biosynthetic process		transcription regulatory region DNA binding

## Sheet: Table S3
Table S3
StGI.12 promoter region
Motif	Family	Arabidopsis th. Hit ID	Aradbidopsis name	Position	Strand	p-value	q-value	Matched sequence	Biological Process	Cellular Component	Molecular Function
PGSC0003DMG402029444	BBR-BPC	AT2G01930.2	BPC1	1859-1882	-	8.42e-06	0.0458	AAGAGAAAAAGATATGGAGCAGAA	regulation of transcription, DNA-templated response to ethylene regulation of developmental process	nucleus	transcription factor activity, sequence-specific DNA binding sequence-specific DNA binding
PGSC0003DMG400008153	bHLH	AT2G42280.1	bHLH130	1770-1780	+	3.48e-06	0.0207	GTCCACTTGCT	photoperiodism, flowering		protein dimerization activity
PGSC0003DMG400018280	bHLH	AT1G09530.2	PIF3-like	1783-1792	-	5.04e-06	0.0301	GGCCATGTGG	de-etiolation gibberellic acid mediated signaling pathway red or far-red light signaling pathway positive regulation of anthocyanin metabolic process	nucleus	DNA binding identical protein binding protein dimerization activity
PGSC0003DMG400031314	bHLH	AT1G35460.1	bHLH81-like	1770-1780	-	5.15e-06	0.0303	AGCAAGTGGAC	cuticle development		protein dimerization activity
PGSC0003DMG400000088	bZIP	AT2G46270.1	GBF3	1819-1833	+	1.56e-06	0.00929	CGCCACGTATGCATT	regulation of transcription, DNA-templated response to abscisic acid	cytosol	transcription factor activity, sequence-specific DNA binding sequence-specific DNA binding transcription regulatory region DNA binding
PGSC0003DMG400000088	bZIP	AT2G46270.1	GBF3	1781-1795	+	8.04e-06	0.024	TGCCACATGGCCCTC	regulation of transcription, DNA-templated response to abscisic acid	cytosol	transcription factor activity, sequence-specific DNA binding sequence-specific DNA binding transcription regulatory region DNA binding
PGSC0003DMG400001387	bZIP	AT3G30530.1	BZP43	1820-1831	-	9.25e-06	0.0553	TGCATACGTGGC	regulation of transcription, DNA-templated		transcription factor activity, sequence-specific DNA binding protein homodimerization activity sequence-specific DNA binding protein heterodimerization activity
PGSC0003DMG400002660	bZIP	AT2G36270.1	ABI5	1817-1834	-	4.18e-06	0.0249	CAATGCATACGTGGCGAT	response to cold response to water deprivation response to salt stress response to abscisic acid response to gibberellin pollen maturation negative regulation of seed germination response to chitin positive regulation of transcription, DNA-templated seed development	nucleus	transcription factor activity, sequence-specific DNA binding sequence-specific DNA binding
PGSC0003DMG400003701	bZIP	AT1G75390.1	BZP44	1819-1833	-	6.61e-06	0.0395	AATGCATACGTGGCG	regulation of transcription, DNA-templated seed germination		transcription factor activity, sequence-specific DNA binding sequence-specific DNA binding transcription regulatory region DNA binding protein heterodimerization activity
PGSC0003DMG400008011	bZIP	AT1G45249.1	ABI5-like 5	1814-1831	+	7.14e-06	0.0426	ATCATCGCCACGTATGCA	response to water deprivation response to salt stress abscisic acid-activated signaling pathway glucose mediated signaling pathway positive regulation of transcription, DNA-templated	nucleus	transcription regulatory region sequence-specific DNA binding transcription factor activity, sequence-specific DNA binding
PGSC0003DMG400018469	bZIP	AT2G35530.1	BZP16	1819-1833	-	2.14e-06	0.0128	AATGCATACGTGGCG	positive regulation of transcription, DNA-templated	nucleus	transcription factor activity, sequence-specific DNA binding sequence-specific DNA binding
PGSC0003DMG400018469	bZIP	AT2G35530.1		1781-1795	-	6.99e-06	0.0209	GAGGGCCATGTGGCA	positive regulation of transcription, DNA-templated	nucleus	transcription factor activity, sequence-specific DNA binding sequence-specific DNA binding
PGSC0003DMG400028121	bZIP	AT3G56850.1	ABI5-like 2	1819-1833	-	5.07e-06	0.0303	AATGCATACGTGGCG	regulation of transcription, DNA-templated response to abscisic acid	nucleus	transcription factor activity, sequence-specific DNA binding sequence-specific DNA binding
PGSC0003DMG400007202	C2H2	AT1G72050.1	ZFP16	956-974	+	2.25e-06	0.0126	CAACCTCTCACACCTCCTC	regulation of transcription, DNA-templated	nucleolus	transcription factor activity, sequence-specific DNA binding 5S rRNA binding metal ion binding 5S rDNA binding
PGSC0003DMG400007202	C2H2	AT1G72050.1	ZFP17	824-842	+	8.17e-06	0.0229	CTGCAATCTCCACACCCTC	regulation of transcription, DNA-templated	nucleolus	transcription factor activity, sequence-specific DNA binding 5S rRNA binding metal ion binding 5S rDNA binding
PGSC0003DMG400009234	C2H2	AT1G34370.2	STOP1	484-498	-	5.25e-06	0.0313	ACCTTCACAAGGTAA	regulation of transcription, DNA-templated response to aluminum ion response to acidic pH	nucleus	nucleic acid binding transcription factor activity, sequence-specific DNA binding metal ion binding
PGSC0003DMG400004062	Dof	AT5G60850.1	DOF5.4	555-568	+	8.65e-06	0.0497	GAAAAAGGAAATAC	regulation of transcription, DNA-templated		transcription regulatory region DNA binding
PGSC0003DMG400034739	ERF	AT2G40220.1	ABI4-like	742-751	+	8.47e-07	0.00507	CGGTGCTCCC	regulation of transcription, DNA-templated	nucleus	DNA binding transcription factor activity, sequence-specific DNA binding
PGSC0003DMG400034739	ERF	AT2G40220.1	ABI4-like	1481-1490	+	2.01e-06	0.00603	CGGTGGCCCC	regulation of transcription, DNA-templated	nucleus	DNA binding transcription factor activity, sequence-specific DNA binding
PGSC0003DMG401023951	ERF	AT2G40340.1	DREB2A-like	955-975	-	9.31e-06	0.0555	TGAGGAGGTGTGAGAGGTTGA	response to abscisic acid heat acclimation positive regulation of transcription, DNA-templated	nucleus	DNA binding transcription factor activity, sequence-specific DNA binding
PGSC0003DMG400004953	HB-other	AT4G08150.1	POTH20 (KNOX1)	2873-2892	+	5.45e-06	0.0315	CTTACTAGTTCCGCCCCTGC	cell fate specification regulation of transcription, DNA-templated xylem and phloem pattern formation xylem development	nucleus	transcription factor activity, sequence-specific DNA binding sequence-specific DNA binding
PGSC0003DMG400002692	HD-ZIP	AT5G03790.1	ATHB51	25-37	+	6.1e-06	0.0346	TTGAATTATTGGC	leaf morphogenesis bract formation floral meristem determinacy positive regulation of transcription, DNA-templated regulation of timing of transition from vegetative to reproductive phase	nucleus	transcription factor activity, sequence-specific DNA binding sequence-specific DNA binding
PGSC0003DMG400000008	M-type_MADS	AT2G45660.1	SOC1	2283-2303	-	6.35e-06	0.0276	TCTTCTTTTTTTTCATTTTCC	protein import into nucleus, translocation response to cold response to gibberellin positive regulation of flower development maintenance of inflorescence meristem identity positive regulation of transcription, DNA-templated	nucleus cytoplasm	DNA binding transcription factor activity, sequence-specific DNA binding transcription factor binding protein dimerization activity
PGSC0003DMG400000008	M-type_MADS	AT2G45660.1	SOC1	1902-1922	+	9.87e-06	0.0276	TCCTTGTATTTTTTTCTCTCC	protein import into nucleus, translocation response to cold response to gibberellin positive regulation of flower development maintenance of inflorescence meristem identity positive regulation of transcription, DNA-templated	nucleus cytoplasm	DNA binding transcription factor activity, sequence-specific DNA binding transcription factor binding protein dimerization activity
PGSC0003DMG401007392	MIKC_MADS	AT5G20240.1	FBP1 (GLOBOSA)	2156-2169	-	7.71e-06	0.0434	CTAAAAAAAGAAAA	regulation of transcription, DNA-templated specification of floral organ identity	nucleus cytoplasm	DNA binding transcription factor activity, sequence-specific DNA binding protein dimerization activity
PGSC0003DMG400011048	MYB_related	AT3G09600.1	REV8	1928-1939	-	8.41e-06	0.0484	AGATATTTTAGG	regulation of transcription, DNA-templated response to salt stress response to ethylene response to auxin response to abscisic acid response to gibberellin response to salicylic acid response to jasmonic acid circadian regulation of gene expression histone H3 acetylation response to cadmium ion photoperiodism, flowering	nucleus	DNA binding
PGSC0003DMG400021459	MYB_related	AT5G17300.1	REV1	1928-1941	+	9.38e-06	0.0525	CCTAAAATATCTTC	regulation of transcription, DNA-templated circadian rhythm auxin-activated signaling pathway regulation of auxin biosynthetic process	nucleus	DNA binding transcription factor activity, sequence-specific DNA binding
PGSC0003DMG400001223	NAC	AT2G43000.1	NAC42	1710-1729	+	7.75e-06	0.0462	TGCCGTATATCTCACACCGT	trehalose biosynthetic process regulation of transcription, DNA-templated proline biosynthetic process anthocyanin-containing compound biosynthetic process camalexin biosynthetic process hyperosmotic salinity response negative regulation of leaf senescence	nucleus	DNA binding
PGSC0003DMG400004082	TCP	AT5G60970.1	TCP5-like	1483-1490	-	6.39e-06	0.0383	GGGGCCAC	leaf morphogenesis cell differentiation positive regulation of development, heterochronic
PGSC0003DMG400012396	TCP	AT3G15030.3	TCP4-like	744-753	-	8.51e-06	0.0509	TTGGGAGCAC	embryo development ending in seed dormancy leaf morphogenesis cell differentiation positive regulation of development, heterochronic		DNA binding
PGSC0003DMG400020247	TCP	AT3G27010.1	TCP20	1483-1491	-	7.15e-06	0.0427	GGGGGCCAC	regulation of cell size negative regulation of leaf senescence	nucleus	core promoter proximal region sequence-specific DNA binding transcription factor activity, sequence-specific DNA binding
PGSC0003DMG400024254	TCP	AT5G51910.2	TCP19	1483-1492	-	9.49e-06	0.0567	AGGGGGCCAC	regulation of defense response

## Sheet: Table S4
Table S4
AtGI promoter region
Motif	Family	Name	Position	Strand	p-value	q-value	Matched sequence	Biological Process	Cellular Component	Molecular Function
AT5G17430	AP2	BBM (BABY BOOM)	2420-2439	-	5.37e-07	0.00308	AGGAGAGAGAGAGAGAAAAA	regulation of transcription, DNA-templated multicellular organism development	nucleus	DNA binding transcription factor activity, sequence-specific DNA binding
AT5G17430	AP2	BBM (BABY BOOM)	654-673	-	1.62e-06	0.00408	TGGAAAAAAAAAAAAAAAAA	regulation of transcription, DNA-templated multicellular organism development	nucleus	DNA binding transcription factor activity, sequence-specific DNA binding
AT5G17430	AP2	BBM (BABY BOOM)	2418-2437	-	2.13e-06	0.00408	GAGAGAGAGAGAGAAAAAAG	regulation of transcription, DNA-templated multicellular organism development	nucleus	DNA binding transcription factor activity, sequence-specific DNA binding
AT5G17430	AP2	BBM (BABY BOOM)	656-675	-	3.33e-06	0.00477	AATGGAAAAAAAAAAAAAAA	regulation of transcription, DNA-templated multicellular organism development	nucleus	DNA binding transcription factor activity, sequence-specific DNA binding
AT5G17430	AP2	BBM (BABY BOOM)	655-674	-	5.17e-06	0.00514	ATGGAAAAAAAAAAAAAAAA	regulation of transcription, DNA-templated multicellular organism development	nucleus	DNA binding transcription factor activity, sequence-specific DNA binding
AT5G17430	AP2	BBM (BABY BOOM)	2422-2441	-	5.69e-06	0.00514	TTAGGAGAGAGAGAGAGAAA	regulation of transcription, DNA-templated multicellular organism development	nucleus	DNA binding transcription factor activity, sequence-specific DNA binding
AT5G17430	AP2	BBM (BABY BOOM)	999-1018	+	6.27e-06	0.00514	ATTAACAAAAAAAAAAGAGG	regulation of transcription, DNA-templated multicellular organism development	nucleus	DNA binding transcription factor activity, sequence-specific DNA binding
AT5G17430	AP2	BBM (BABY BOOM)	651-670	-	8.59e-06	0.00616	AAAAAAAAAAAAAAAAATCA	regulation of transcription, DNA-templated multicellular organism development	nucleus	DNA binding transcription factor activity, sequence-specific DNA binding
AT1G49480	B3	REM19	657-671	-	9.26e-08	0.000289	GAAAAAAAAAAAAAA	regulation of transcription, DNA-templated response to cold cellular protein localization	nucleus plasma membrane	DNA binding transcription factor activity, sequence-specific DNA binding protein binding
AT1G49480	B3	REM20	654-668	-	2.02e-07	0.000289	AAAAAAAAAAAAAAA	regulation of transcription, DNA-templated response to cold cellular protein localization	nucleus plasma membrane	DNA binding transcription factor activity, sequence-specific DNA binding protein binding
AT1G49480	B3	REM21	655-669	-	2.02e-07	0.000289	AAAAAAAAAAAAAAA	regulation of transcription, DNA-templated response to cold cellular protein localization	nucleus plasma membrane	DNA binding transcription factor activity, sequence-specific DNA binding protein binding
AT1G49480	B3	REM22	656-670	-	2.02e-07	0.000289	AAAAAAAAAAAAAAA	regulation of transcription, DNA-templated response to cold cellular protein localization	nucleus plasma membrane	DNA binding transcription factor activity, sequence-specific DNA binding protein binding
AT1G49480	B3	REM23	1002-1016	+	7.06e-07	0.000809	AACAAAAAAAAAAGA	regulation of transcription, DNA-templated response to cold cellular protein localization	nucleus plasma membrane	DNA binding transcription factor activity, sequence-specific DNA binding protein binding
AT1G49480	B3	REM24	658-672	-	1.11e-06	0.00106	GGAAAAAAAAAAAAA	regulation of transcription, DNA-templated response to cold cellular protein localization	nucleus plasma membrane	DNA binding transcription factor activity, sequence-specific DNA binding protein binding
AT1G49480	B3	REM25	651-665	-	2.78e-06	0.00227	AAAAAAAAAAAATCA	regulation of transcription, DNA-templated response to cold cellular protein localization	nucleus plasma membrane	DNA binding transcription factor activity, sequence-specific DNA binding protein binding
AT1G49480	B3	REM26	653-667	-	4.37e-06	0.00313	AAAAAAAAAAAAAAT	regulation of transcription, DNA-templated response to cold cellular protein localization	nucleus plasma membrane	DNA binding transcription factor activity, sequence-specific DNA binding protein binding
AT5G60130	B3	Y5013	2518-2536	+	6.99e-06	0.0398	AAGCCAAAAAAAAGCAAGA	regulation of transcription, DNA-templated	nucleus	DNA binding transcription factor activity, sequence-specific DNA binding
AT5G42520	BBR-BPC	BPC6	2417-2437	+	8.09e-09	4.64e-05	TCTTTTTTCTCTCTCTCTCTC	regulation of transcription, DNA-templated response to ethylene	nucleolus	DNA binding transcription factor activity, sequence-specific DNA binding protein homodimerization activity
AT2G01930	BBR-BPC	BPC1	2416-2439	-	4.42e-08	0.000252	AGGAGAGAGAGAGAGAAAAAAGAG	regulation of transcription, DNA-templated response to ethylene regulation of developmental process	nucleus	transcription factor activity, sequence-specific DNA binding sequence-specific DNA binding
AT5G42520	BBR-BPC	BPC6	2419-2439	+	5.32e-08	0.000153	TTTTTTCTCTCTCTCTCTCCT	regulation of transcription, DNA-templated response to ethylene	nucleolus	DNA binding transcription factor activity, sequence-specific DNA binding protein homodimerization activity
AT2G01930	BBR-BPC	BPC1	2414-2437	-	9.36e-08	0.000266	GAGAGAGAGAGAGAAAAAAGAGAT	regulation of transcription, DNA-templated response to ethylene regulation of developmental process	nucleus	transcription factor activity, sequence-specific DNA binding sequence-specific DNA binding
AT5G42520	BBR-BPC	BPC6	2421-2441	+	2.79e-07	0.000534	TTTTCTCTCTCTCTCTCCTAA	regulation of transcription, DNA-templated response to ethylene	nucleolus	DNA binding transcription factor activity, sequence-specific DNA binding protein homodimerization activity
AT5G42520	BBR-BPC	BPC7	2415-2435	+	4.46e-07	0.000639	TCTCTTTTTTCTCTCTCTCTC	regulation of transcription, DNA-templated response to ethylene	nucleolus	DNA binding transcription factor activity, sequence-specific DNA binding protein homodimerization activity
AT2G01930	BBR-BPC	BPC1	2420-2443	-	9.07e-07	0.00143	CCTTAGGAGAGAGAGAGAGAAAAA	regulation of transcription, DNA-templated response to ethylene regulation of developmental process	nucleus	transcription factor activity, sequence-specific DNA binding sequence-specific DNA binding
AT2G01930	BBR-BPC	BPC2	2418-2441	-	1e-06	0.00143	TTAGGAGAGAGAGAGAGAAAAAAG	regulation of transcription, DNA-templated response to ethylene regulation of developmental process	nucleus	transcription factor activity, sequence-specific DNA binding sequence-specific DNA binding
AT4G38910	BBR-BPC	BPC5	70-99	+	1.01e-06	0.00581	AAAAAATGAGTGAATAAAGAAGAGAGTGAG	regulation of transcription, DNA-templated	nucleus	DNA binding transcription factor activity, sequence-specific DNA binding
AT4G38910	BBR-BPC	BPC6	72-101	+	3.73e-06	0.00959	AAAATGAGTGAATAAAGAAGAGAGTGAGTG	regulation of transcription, DNA-templated	nucleus	DNA binding transcription factor activity, sequence-specific DNA binding
AT4G38910	BBR-BPC	BPC7	74-103	+	4.98e-06	0.00959	AATGAGTGAATAAAGAAGAGAGTGAGTGGG	regulation of transcription, DNA-templated	nucleus	DNA binding transcription factor activity, sequence-specific DNA binding
AT2G01930	BBR-BPC	BPC2	2412-2435	-	5.28e-06	0.00601	GAGAGAGAGAGAAAAAAGAGATTT	regulation of transcription, DNA-templated response to ethylene regulation of developmental process	nucleus	transcription factor activity, sequence-specific DNA binding sequence-specific DNA binding
AT2G01930	BBR-BPC	BPC3	89-112	+	9.01e-06	0.00855	AAGAGAGTGAGTGGGGTTGATACA	regulation of transcription, DNA-templated response to ethylene regulation of developmental process	nucleus	transcription factor activity, sequence-specific DNA binding sequence-specific DNA binding
AT4G38910	BBR-BPC	BPC7	2409-2438	-	9.17e-06	0.0132	GGAGAGAGAGAGAGAAAAAAGAGATTTGGA	regulation of transcription, DNA-templated	nucleus	DNA binding transcription factor activity, sequence-specific DNA binding
AT4G21330	bHLH	DYT1	1825-1838	+	3.7e-06	0.0221	AGGCAATCACATGA	regulation of transcription, DNA-templated anther wall tapetum development	nucleus	transcription factor activity, sequence-specific DNA binding sequence-specific DNA binding protein dimerization activity
AT5G11260	bZIP	HY5	1480-1494	-	6.59e-07	0.00393	AATGATGACGTGTAC	regulation of transcription, DNA-templated red, far-red light phototransduction response to abscisic acid gibberellic acid mediated signaling pathway red or far-red light signaling pathway regulation of photomorphogenesis response to red light response to far red light response to UV-B positive regulation of anthocyanin metabolic process positive regulation of circadian rhythm response to karrikin	nucleus	RNA polymerase II regulatory region sequence-specific DNA binding double-stranded DNA binding transcription factor activity, sequence-specific DNA binding protein binding
AT3G30530	bZIP	BZP43	2366-2377	-	8.32e-07	0.00271	TGCTTACGTGTC	regulation of transcription, DNA-templated		transcription factor activity, sequence-specific DNA binding protein homodimerization activity sequence-specific DNA binding protein heterodimerization activity
AT3G62420	bZIP	BZP53	2365-2379	-	8.66e-07	0.00363	TCTGCTTACGTGTCA	hypotonic response cellular response to starvation positive regulation of transcription, DNA-templated positive regulation of seed maturation	nucleus	transcription factor activity, sequence-specific DNA binding sequence-specific DNA binding nutrient reservoir activity protein heterodimerization activity
AT3G30530	bZIP	BZP43	1481-1492	-	9.07e-07	0.00271	TGATGACGTGTA	regulation of transcription, DNA-templated		transcription factor activity, sequence-specific DNA binding protein homodimerization activity sequence-specific DNA binding protein heterodimerization activity
AT4G34590	bZIP	BZP11	1480-1494	+	9.39e-07	0.00282	GTACACGTCATCATT	regulation of transcription, DNA-templated response to sucrose sucrose induced translational repression	nucleus	transcription factor activity, sequence-specific DNA binding sequence-specific DNA binding protein heterodimerization activity
AT4G34590	bZIP	BZP12	2365-2379	+	9.47e-07	0.00282	TGACACGTAAGCAGA	regulation of transcription, DNA-templated response to sucrose sucrose induced translational repression	nucleus	transcription factor activity, sequence-specific DNA binding sequence-specific DNA binding protein heterodimerization activity
AT2G04038	bZIP	BZP48	2366-2379	+	1.02e-06	0.00322	GACACGTAAGCAGA	regulation of transcription, DNA-templated		transcription factor activity, sequence-specific DNA binding sequence-specific DNA binding
AT2G04038	bZIP	BZP49	1481-1494	+	1.08e-06	0.00322	TACACGTCATCATT	regulation of transcription, DNA-templated		transcription factor activity, sequence-specific DNA binding sequence-specific DNA binding
AT3G56850	bZIP	ABI5-like 2	1419-1433	-	1.08e-06	0.00646	ATAAGAGACGTGGCG	regulation of transcription, DNA-templated response to abscisic acid abscisic acid-activated signaling pathway	nucleus	DNA binding transcription factor activity, sequence-specific DNA binding sequence-specific DNA binding
AT1G75390	bZIP	BZP44	2365-2379	-	1.11e-06	0.00387	TCTGCTTACGTGTCA	regulation of transcription, DNA-templated seed germination	nucleus	transcription factor activity, sequence-specific DNA binding sequence-specific DNA binding transcription regulatory region DNA binding protein heterodimerization activity
AT5G38800	bZIP	BZP43	1481-1492	+	1.17e-06	0.00702	TACACGTCATCA	regulation of transcription, DNA-templated	nucleus	transcription factor activity, sequence-specific DNA binding protein binding sequence-specific DNA binding
AT2G18160	bZIP	BZP2	2365-2379	-	1.19e-06	0.00565	TCTGCTTACGTGTCA	regulation of transcription, DNA-templated	nucleus	transcription factor activity, sequence-specific DNA binding sequence-specific DNA binding protein heterodimerization activity
AT3G62420	bZIP	BZP53	1480-1494	-	1.22e-06	0.00363	AATGATGACGTGTAC	hypotonic response cellular response to starvation positive regulation of transcription, DNA-templated positive regulation of seed maturation	nucleus	transcription factor activity, sequence-specific DNA binding sequence-specific DNA binding nutrient reservoir activity protein heterodimerization activity
AT1G75390	bZIP	BZP44	1480-1494	-	1.3e-06	0.00387	AATGATGACGTGTAC	regulation of transcription, DNA-templated seed germination	nucleus	transcription factor activity, sequence-specific DNA binding sequence-specific DNA binding transcription regulatory region DNA binding protein heterodimerization activity
AT5G15830	bZIP	BZP3	2365-2379	-	1.37e-06	0.00766	TCTGCTTACGTGTCA	regulation of transcription, DNA-templated		transcription factor activity, sequence-specific DNA binding sequence-specific DNA binding
AT1G45249	bZIP	ABRE2 (ABI5-like 5)	1414-1431	+	1.44e-06	0.00857	TATTGCGCCACGTCTCTT	response to water deprivation response to salt stress abscisic acid-activated signaling pathway glucose mediated signaling pathway positive regulation of transcription, DNA-templated	nucleus	transcription regulatory region sequence-specific DNA binding transcription factor activity, sequence-specific DNA binding protein binding
AT2G36270	bZIP	ABI5	1417-1434	-	1.52e-06	0.00904	AATAAGAGACGTGGCGCA	response to cold response to water deprivation response to salt stress response to abscisic acid abscisic acid-activated signaling pathway response to gibberellin pollen maturation sugar mediated signaling pathway negative regulation of seed germination response to chitin positive regulation of transcription, DNA-templated seed development	nucleus	DNA binding transcription factor activity, sequence-specific DNA binding protein binding sequence-specific DNA binding
AT3G10800	bZIP	BZP28	1419-1433	-	1.73e-06	0.0103	ATAAGAGACGTGGCG	positive regulation of transcription from RNA polymerase II promoter involved in unfolded protein response response to heat	Golgi membrane nuclear envelope nucleoplasm endoplasmic reticulum endoplasmic reticulum membrane membrane integral component of membrane perinuclear region of cytoplasm	transcription factor activity, sequence-specific DNA binding protein binding sequence-specific DNA binding
AT2G18160	bZIP	BZP2	1480-1494	-	1.89e-06	0.00565	AATGATGACGTGTAC	regulation of transcription, DNA-templated	nucleus	transcription factor activity, sequence-specific DNA binding sequence-specific DNA binding protein heterodimerization activity
AT2G35530	bZIP	BZP16	1419-1433	-	1.99e-06	0.0119	ATAAGAGACGTGGCG	positive regulation of transcription, DNA-templated	nucleus	transcription factor activity, sequence-specific DNA binding sequence-specific DNA binding
AT5G15830	bZIP	BZP3	1480-1494	-	2.57e-06	0.00766	AATGATGACGTGTAC	regulation of transcription, DNA-templated		transcription factor activity, sequence-specific DNA binding sequence-specific DNA binding
AT2G46270	bZIP	GBF3	2365-2379	+	2.85e-06	0.017	TGACACGTAAGCAGA	regulation of transcription, DNA-templated response to abscisic acid	nucleus cytosol	transcription factor activity, sequence-specific DNA binding sequence-specific DNA binding transcription regulatory region DNA binding
AT1G32150	bZIP	BZP68	1419-1433	+	3.48e-06	0.0149	CGCCACGTCTCTTAT	regulation of transcription, DNA-templated	nucleus	transcription factor activity, sequence-specific DNA binding sequence-specific DNA binding
AT1G32150	bZIP	BZP69	2365-2379	+	4.99e-06	0.0149	TGACACGTAAGCAGA	regulation of transcription, DNA-templated	nucleus	transcription factor activity, sequence-specific DNA binding sequence-specific DNA binding
AT4G36730	bZIP	GBF1	1419-1428	-	5.73e-06	0.0343	AGACGTGGCG	regulation of transcription, DNA-templated regulation of hydrogen peroxide metabolic process negative regulation of gene expression regulation of cell aging	nucleus cytoplasm	transcription factor activity, sequence-specific DNA binding sequence-specific DNA binding transcription regulatory region DNA binding
AT2G46270	bZIP	GBF3	1419-1433	+	5.79e-06	0.0173	CGCCACGTCTCTTAT	regulation of transcription, DNA-templated response to abscisic acid	nucleus cytosol	transcription factor activity, sequence-specific DNA binding sequence-specific DNA binding transcription regulatory region DNA binding
AT2G36270	bZIP	ABI5	2363-2380	-	7.24e-06	0.0216	GTCTGCTTACGTGTCATC	response to cold response to water deprivation response to salt stress response to abscisic acid abscisic acid-activated signaling pathway response to gibberellin pollen maturation sugar mediated signaling pathway negative regulation of seed germination response to chitin positive regulation of transcription, DNA-templated seed development	nucleus	DNA binding transcription factor activity, sequence-specific DNA binding protein binding sequence-specific DNA binding
AT5G38800	bZIP	BZP43	2366-2377	+	7.91e-06	0.0237	GACACGTAAGCA	regulation of transcription, DNA-templated	nucleus	transcription factor activity, sequence-specific DNA binding protein binding sequence-specific DNA binding
AT5G10030	bZIP	TGA4	1482-1492	+	9.4e-06	0.0562	ACACGTCATCA	regulation of transcription, DNA-templated response to cold defense response to bacterium	nucleus	transcription factor activity, sequence-specific DNA binding protein binding calmodulin binding sequence-specific DNA binding
AT2G35530	bZIP	BZP16	2365-2379	-	9.57e-06	0.0286	TCTGCTTACGTGTCA	positive regulation of transcription, DNA-templated	nucleus	transcription factor activity, sequence-specific DNA binding sequence-specific DNA binding
AT3G10800	bZIP	BZP28	2365-2379	-	9.83e-06	0.0293	TCTGCTTACGTGTCA	positive regulation of transcription from RNA polymerase II promoter involved in unfolded protein response response to heat	Golgi membrane nuclear envelope nucleoplasm endoplasmic reticulum endoplasmic reticulum membrane membrane integral component of membrane perinuclear region of cytoplasm	transcription factor activity, sequence-specific DNA binding protein binding sequence-specific DNA binding
AT3G46070	C2H2	ZAT8	90-104	-	1.16e-06	0.00689	CCCCACTCACTCTCT	regulation of transcription, DNA-templated response to chitin	nucleus	transcription factor activity, sequence-specific DNA binding zinc ion binding sequence-specific DNA binding transcription regulatory region DNA binding
AT5G04340	C2H2	ZAT6	2906-2915	+	3.18e-06	0.019	TTAACACTAC	regulation of transcription, DNA-templated response to chitin phosphate ion homeostasis regulation of root development	nucleus	core promoter binding transcription factor activity, sequence-specific DNA binding zinc ion binding sequence-specific DNA binding
AT3G46070	C2H2	ZAT8	184-198	+	6.8e-06	0.0202	TTGACTTCACTCTCC	regulation of transcription, DNA-templated response to chitin	nucleus	transcription factor activity, sequence-specific DNA binding zinc ion binding sequence-specific DNA binding transcription regulatory region DNA binding
AT3G22780	CPP	TSO1	576-590	+	2.28e-06	0.0128	ATTTTTAAATTTAAA	regulation of transcription, DNA-templated regulation of meristem structural organization floral organ morphogenesis regulation of cell division	nucleus	transcription factor activity, sequence-specific DNA binding metal ion binding
AT3G55370	Dof	DOF36	269-289	+	7.86e-07	0.00444	CTTTCTTTTTTCTCTTACTTT	photomorphogenesis positive regulation of transcription, DNA-templated	nucleus	transcription factor activity, sequence-specific DNA binding transcription regulatory region DNA binding metal ion binding
AT4G21040	Dof	DOF43	1022-1035	-	2e-06	0.0114	AAAAGCTACTTTGC	regulation of transcription, DNA-templated	nucleus	transcription factor activity, sequence-specific DNA binding sequence-specific DNA binding metal ion binding
AT1G69570	Dof	CDF5	263-289	+	3.86e-06	0.0218	CATCCACTTTCTTTTTTCTCTTACTTT	regulation of transcription, DNA-templated flower development	nucleus	DNA binding transcription factor activity, sequence-specific DNA binding metal ion binding
AT2G28810	Dof	DOF22	2588-2608	+	4.63e-06	0.0261	CTTTCTTCTACTACCTTTTTC	regulation of transcription, DNA-templated	nucleus	transcription factor activity, sequence-specific DNA binding transcription regulatory region DNA binding metal ion binding
AT3G55370	Dof	DOF36	650-670	+	4.74e-06	0.0125	TTGATTTTTTTTTTTTTTTTT	photomorphogenesis positive regulation of transcription, DNA-templated	nucleus	transcription factor activity, sequence-specific DNA binding transcription regulatory region DNA binding metal ion binding
AT4G38000	Dof	DOF47	658-685	+	5.17e-06	0.0261	TTTTTTTTTTTTTCCATTTGATTTTTCT	floral organ abscission positive regulation of transcription, DNA-templated	nucleus	DNA binding transcription factor activity, sequence-specific DNA binding metal ion binding
AT5G66940	Dof	DOF58	257-285	+	6.09e-06	0.0348	TTGTTCCATCCACTTTCTTTTTTCTCTTA	regulation of transcription, DNA-templated	nucleus	transcription regulatory region sequence-specific DNA binding transcription factor activity, sequence-specific DNA binding metal ion binding
AT3G55370	Dof	DOF36	2414-2434	+	6.62e-06	0.0125	ATCTCTTTTTTCTCTCTCTCT	photomorphogenesis positive regulation of transcription, DNA-templated	nucleus	transcription factor activity, sequence-specific DNA binding transcription regulatory region DNA binding metal ion binding
AT3G50410	Dof	DOF34	2526-2546	-	7.47e-06	0.0433	TTATCTCTACTCTTGCTTTTT	response to auxin response to salicylic acid cell wall modification positive regulation of cell cycle positive regulation of transcription, DNA-templated	nucleus	transcription factor activity, sequence-specific DNA binding protein binding transcription regulatory region DNA binding metal ion binding
AT5G02460	Dof	DOF51	2588-2608	-	7.88e-06	0.0438	GAAAAAGGTAGTAGAAGAAAG	regulation of transcription, DNA-templated	nucleus	DNA binding transcription factor activity, sequence-specific DNA binding metal ion binding
AT4G38000	Dof	DOF47	644-671	+	9.31e-06	0.0261	GTTCATTTGATTTTTTTTTTTTTTTTTC	floral organ abscission positive regulation of transcription, DNA-templated	nucleus	DNA binding transcription factor activity, sequence-specific DNA binding metal ion binding
AT4G21030	Dof	DOF42	2594-2612	-	9.89e-06	0.0559	CCACGAAAAAGGTAGTAGA	positive regulation of transcription, DNA-templated mucilage metabolic process involved in seed coat development cotyledon development regulation of secondary shoot formation	nucleus	transcription factor activity, sequence-specific DNA binding sequence-specific DNA binding metal ion binding
AT1G74930	ERF	ERF18	116-125	+	1.3e-06	0.00775	CACCGTCCAA	vasculature development defense response to insect regulation of transcription, DNA-templated response to wounding ethylene-activated signaling pathway cell division	nucleus	DNA binding transcription factor activity, sequence-specific DNA binding
AT1G75490	ERF	DRE2D	2336-2350	-	2.79e-06	0.0167	CCTTTGCCACCACCT	response to chitin positive regulation of transcription, DNA-templated	nucleus	transcription factor activity, sequence-specific DNA binding sequence-specific DNA binding transcription regulatory region DNA binding
AT5G65130	ERF	ERF57	2336-2350	-	3.21e-06	0.0192	CCTTTGCCACCACCT	regulation of transcription, DNA-templated ethylene-activated signaling pathway	nucleus	DNA binding transcription factor activity, sequence-specific DNA binding
AT1G19210	ERF	ERF17	112-125	-	3.6e-06	0.0215	TTGGACGGTGACAT	regulation of transcription, DNA-templated ethylene-activated signaling pathway	nucleus	DNA binding transcription factor activity, sequence-specific DNA binding
AT1G71450	ERF	ERF21	2336-2355	-	3.7e-06	0.022	CCTTGCCTTTGCCACCACCT	regulation of transcription, DNA-templated ethylene-activated signaling pathway	nucleus	DNA binding transcription factor activity, sequence-specific DNA binding
AT3G20310	ERF	ERF83	2336-2356	-	4.83e-06	0.0288	TCCTTGCCTTTGCCACCACCT	defense response response to water deprivation response to abscisic acid ethylene-activated signaling pathway negative regulation of transcription, DNA-templated	nucleus	transcription factor activity, sequence-specific DNA binding protein binding sequence-specific DNA binding transcription regulatory region DNA binding
AT1G44830	ERF	ERF14	2336-2350	-	4.9e-06	0.0293	CCTTTGCCACCACCT	jasmonic acid and ethylene-dependent systemic resistance salicylic acid mediated signaling pathway ethylene-activated signaling pathway regulation of innate immune response positive regulation of transcription, DNA-templated regulation of pectin biosynthetic process	nucleus	DNA binding transcription factor activity, sequence-specific DNA binding
AT5G47220	ERF	ERF2	2336-2356	-	8.65e-06	0.0516	TCCTTGCCTTTGCCACCACCT	vasculature development induced systemic resistance, jasmonic acid mediated signaling pathway ethylene-activated signaling pathway response to chitin positive regulation of transcription, DNA-templated cell division	nucleus	DNA binding transcription factor activity, sequence-specific DNA binding
AT3G57600	ERF	DRE2F	2337-2347	-	9.66e-06	0.0577	TTGCCACCACC	positive regulation of transcription, DNA-templated	nucleus	transcription factor activity, sequence-specific DNA binding sequence-specific DNA binding transcription regulatory region DNA binding
AT1G78080	ERF	RAP24	116-125	+	9.94e-06	0.0595	CACCGTCCAA	regulation of transcription, DNA-templated response to cold response to water deprivation response to wounding cytokinin-activated signaling pathway ethylene-activated signaling pathway red or far-red light signaling pathway regulation of cell differentiation cellular response to salt stress	nucleus	transcription factor activity, sequence-specific DNA binding protein binding sequence-specific DNA binding
AT5G47230	ERF	ERF5	2336-2350	-	9.94e-06	0.0594	CCTTTGCCACCACCT	defense response response to cold ethylene-activated signaling pathway response to chitin positive regulation of transcription, DNA-templated	nucleus	DNA binding transcription factor activity, sequence-specific DNA binding
AT2G20570	G2-like	GLK1	2861-2870	+	4.81e-06	0.0287	AAGAATCTGG	signal transduction chloroplast organization negative regulation of flower development regulation of chlorophyll biosynthetic process positive regulation of organelle organization positive regulation of transcription, DNA-templated negative regulation of leaf senescence	nucleus	transcription factor activity, sequence-specific DNA binding protein binding transcription regulatory region DNA binding
AT4G24470	GATA	GAT25	1630-1644	-	4.8e-07	0.00283	TTCGAGCCGTTCGAT	regulation of transcription, DNA-templated circadian rhythm cell differentiation	nucleus transcription factor complex	RNA polymerase II regulatory region sequence-specific DNA binding RNA polymerase II transcription factor binding transcriptional activator activity, RNA polymerase II transcription regulatory region sequence-specific binding chromatin binding zinc ion binding transcription regulatory region DNA binding
AT3G21175	GATA	GAT24	2303-2317	-	1.82e-06	0.0106	TAACCATCATCATCC	cell differentiation positive regulation of transcription from RNA polymerase II promoter	nucleus transcription factor complex	RNA polymerase II regulatory region sequence-specific DNA binding RNA polymerase II transcription factor binding transcriptional activator activity, RNA polymerase II transcription regulatory region sequence-specific binding chromatin binding zinc ion binding
AT4G24470	GATA	GAT25	1700-1714	-	2.88e-06	0.0085	TATCCACCGTTGATT	regulation of transcription, DNA-templated circadian rhythm cell differentiation	nucleus transcription factor complex	RNA polymerase II regulatory region sequence-specific DNA binding RNA polymerase II transcription factor binding transcriptional activator activity, RNA polymerase II transcription regulatory region sequence-specific binding chromatin binding zinc ion binding transcription regulatory region DNA binding
AT2G01570	GRAS	RGA1	2416-2435	-	5.98e-08	0.000349	GAGAGAGAGAGAAAAAAGAG	regulation of transcription, DNA-templated response to ethylene response to abscisic acid salicylic acid mediated signaling pathway jasmonic acid mediated signaling pathway negative regulation of gibberellic acid mediated signaling pathway negative regulation of seed germination response to far red light regulation of protein catabolic process hyperosmotic salinity response regulation of seed dor…	nucleus	transcription factor activity, sequence-specific DNA binding protein binding sequence-specific DNA binding transcription regulatory region DNA binding
AT2G01570	GRAS	RGA1 (DELLA)	2418-2437	-	1.8e-07	0.000525	GAGAGAGAGAGAGAAAAAAG	regulation of transcription, DNA-templated response to ethylene response to abscisic acid salicylic acid mediated signaling pathway jasmonic acid mediated signaling pathway negative regulation of gibberellic acid mediated signaling pathway negative regulation of seed germination response to far red light regulation of protein catabolic process hyperosmotic salinity response regulation of seed dor…	nucleus	transcription factor activity, sequence-specific DNA binding protein binding sequence-specific DNA binding transcription regulatory region DNA binding
AT2G01570	GRAS	RGA1 (DELLA)	2420-2439	-	1.93e-06	0.00374	AGGAGAGAGAGAGAGAAAAA	regulation of transcription, DNA-templated response to ethylene response to abscisic acid salicylic acid mediated signaling pathway jasmonic acid mediated signaling pathway negative regulation of gibberellic acid mediated signaling pathway negative regulation of seed germination response to far red light regulation of protein catabolic process hyperosmotic salinity response regulation of seed dor…	nucleus	transcription factor activity, sequence-specific DNA binding protein binding sequence-specific DNA binding transcription regulatory region DNA binding
AT2G01570	GRAS	RGA1 (DELLA)	2414-2433	-	3.75e-06	0.00546	GAGAGAGAGAAAAAAGAGAT	regulation of transcription, DNA-templated response to ethylene response to abscisic acid salicylic acid mediated signaling pathway jasmonic acid mediated signaling pathway negative regulation of gibberellic acid mediated signaling pathway negative regulation of seed germination response to far red light regulation of protein catabolic process hyperosmotic salinity response regulation of seed dor…	nucleus	transcription factor activity, sequence-specific DNA binding protein binding sequence-specific DNA binding transcription regulatory region DNA binding
AT2G01570	GRAS	RGA1 (DELLA)	269-288	-	8.42e-06	0.00981	AAGTAAGAGAAAAAAGAAAG	regulation of transcription, DNA-templated response to ethylene response to abscisic acid salicylic acid mediated signaling pathway jasmonic acid mediated signaling pathway negative regulation of gibberellic acid mediated signaling pathway negative regulation of seed germination response to far red light regulation of protein catabolic process hyperosmotic salinity response regulation of seed dor…	nucleus	transcription factor activity, sequence-specific DNA binding protein binding sequence-specific DNA binding transcription regulatory region DNA binding
AT2G41690	HSF	HSFB3	249-263	+	7.69e-07	0.00459	GTTCTAGATTGTTCC	regulation of transcription, DNA-templated response to cadmium ion	nucleus cytoplasm	transcription factor activity, sequence-specific DNA binding sequence-specific DNA binding
AT5G43840	HSF	HFA6A	247-262	-	1.21e-06	0.00725	GAACAATCTAGAACCG	regulation of transcription, DNA-templated	nucleus	transcription factor activity, sequence-specific DNA binding sequence-specific DNA binding
AT3G22830	HSF	HFA6B	249-263	-	1.53e-06	0.00915	GGAACAATCTAGAAC	regulation of transcription, DNA-templated	nucleus cytoplasm	transcription factor activity, sequence-specific DNA binding identical protein binding sequence-specific DNA binding
AT4G11660	HSF	HFB2B	250-263	+	2.03e-06	0.0121	TTCTAGATTGTTCC	response to chitin negative regulation of transcription, DNA-templated	nucleus	transcription factor activity, sequence-specific DNA binding sequence-specific DNA binding
AT1G46264	HSF	HSFB4	249-263	-	2.13e-06	0.0127	GGAACAATCTAGAAC	regulation of transcription, DNA-templated asymmetric cell division	nucleus cytoplasm	transcription factor activity, sequence-specific DNA binding identical protein binding sequence-specific DNA binding
AT3G02990	HSF	HFA1E	251-263	-	4.79e-06	0.0286	GGAACAATCTAGA	regulation of transcription, DNA-templated	nucleus cytoplasm	transcription factor activity, sequence-specific DNA binding sequence-specific DNA binding
AT4G18880	HSF	HFA4A	248-266	-	5.41e-06	0.0322	GATGGAACAATCTAGAACC	response to reactive oxygen species response to chitin positive regulation of transcription, DNA-templated	nucleus cytoplasm	transcription factor activity, sequence-specific DNA binding protein homodimerization activity sequence-specific DNA binding
AT5G16820	HSF	HFA1B	251-262	-	9.78e-06	0.0585	GAACAATCTAGA	regulation of transcription, DNA-templated response to heat	nucleus cytoplasm	DNA binding transcription factor activity, sequence-specific DNA binding sequence-specific DNA binding
AT2G45660	MIKC_MADS	SOC1 (AGL 20)	2416-2436	+	7.65e-09	4.19e-05	CTCTTTTTTCTCTCTCTCTCT	protein import into nucleus, translocation response to cold response to gibberellin positive regulation of flower development maintenance of inflorescence meristem identity cell differentiation positive regulation of transcription, DNA-templated	nucleus cytoplasm	DNA binding transcription factor activity, sequence-specific DNA binding transcription factor binding protein dimerization activity
AT2G45660	MIKC_MADS	SOC1 (AGL 20)	2418-2438	+	1.45e-08	4.19e-05	CTTTTTTCTCTCTCTCTCTCC	protein import into nucleus, translocation response to cold response to gibberellin positive regulation of flower development maintenance of inflorescence meristem identity cell differentiation positive regulation of transcription, DNA-templated	nucleus cytoplasm	DNA binding transcription factor activity, sequence-specific DNA binding transcription factor binding protein dimerization activity
AT2G45660	MIKC_MADS	SOC1 (AGL 20)	2420-2440	+	2.87e-07	0.000553	TTTTTCTCTCTCTCTCTCCTA	protein import into nucleus, translocation response to cold response to gibberellin positive regulation of flower development maintenance of inflorescence meristem identity cell differentiation positive regulation of transcription, DNA-templated	nucleus cytoplasm	DNA binding transcription factor activity, sequence-specific DNA binding transcription factor binding protein dimerization activity
AT3G61120	MIKC_MADS	AGL13	1050-1067	+	9.59e-07	0.00535	TTTCCCTAATTGGTAAAT	regulation of transcription, DNA-templated pollen development regulation of gene expression plant ovule development	nucleus	DNA binding transcription factor activity, sequence-specific DNA binding protein binding protein dimerization activity
AT3G58780	MIKC_MADS	AGL1	1049-1066	-	1.05e-06	0.00627	TTTACCAATTAGGGAAAA	regulation of transcription, DNA-templated plant ovule development	nucleus	DNA binding transcription factor activity, sequence-specific DNA binding protein binding protein dimerization activity
AT2G45660	MIKC_MADS	SOC1 (AGL 20)	654-674	+	2.85e-06	0.00412	TTTTTTTTTTTTTTTTTCCAT	protein import into nucleus, translocation response to cold response to gibberellin positive regulation of flower development maintenance of inflorescence meristem identity cell differentiation positive regulation of transcription, DNA-templated	nucleus cytoplasm	DNA binding transcription factor activity, sequence-specific DNA binding transcription factor binding protein dimerization activity
AT2G45650	MIKC_MADS	SOC1 (AGL 20)	1050-1068	+	3.28e-06	0.0186	TTTCCCTAATTGGTAAATC	embryo sac development positive regulation of flower development specification of carpel identity vegetative to reproductive phase transition of meristem floral meristem determinacy cell differentiation positive regulation of transcription, DNA-templated floral organ development stamen formation floral whorl structural organization regulation of meristem development specification of floral organ …	nucleus	DNA binding transcription factor activity, sequence-specific DNA binding protein binding protein dimerization activity
AT2G45660	MIKC_MADS	SOC1 (AGL 20)	649-669	+	5.19e-06	0.006	TTTGATTTTTTTTTTTTTTTT	protein import into nucleus, translocation response to cold response to gibberellin positive regulation of flower development maintenance of inflorescence meristem identity cell differentiation positive regulation of transcription, DNA-templated	nucleus cytoplasm	DNA binding transcription factor activity, sequence-specific DNA binding transcription factor binding protein dimerization activity
AT3G57230	MIKC_MADS	AGL16	1051-1065	-	5.36e-06	0.031	TTACCAATTAGGGAA	regulation of transcription, DNA-templated stomatal lineage progression long-day photoperiodism, flowering	nucleus	DNA binding transcription factor activity, sequence-specific DNA binding transcription factor binding protein homodimerization activity
AT3G61120	MIKC_MADS	AGL13	2104-2121	+	7.06e-06	0.0197	TTACTTAAATTGGCAAAC	regulation of transcription, DNA-templated pollen development regulation of gene expression plant ovule development	nucleus	DNA binding transcription factor activity, sequence-specific DNA binding protein binding protein dimerization activity
AT2G45650	MIKC_MADS	AGL6	2104-2122	+	8.39e-06	0.0237	TTACTTAAATTGGCAAACA	embryo sac development positive regulation of flower development specification of carpel identity vegetative to reproductive phase transition of meristem floral meristem determinacy cell differentiation positive regulation of transcription, DNA-templated floral organ development stamen formation floral whorl structural organization regulation of meristem development specification of floral organ …	nucleus	DNA binding transcription factor activity, sequence-specific DNA binding protein binding protein dimerization activity
AT5G13790	MIKC_MADS	AGL15	1048-1066	-	9.43e-06	0.0557	TTTACCAATTAGGGAAAAC	fruit dehiscence somatic embryogenesis gibberellin catabolic process negative regulation of transcription, DNA-templated positive regulation of transcription, DNA-templated negative regulation of short-day photoperiodism, flowering negative regulation of floral organ abscission fruit abscission cellular response to auxin stimulus negative regulation of seed maturation	nucleus cytoplasm	DNA binding transcription factor activity, sequence-specific DNA binding protein homodimerization activity
AT5G40330	MYB	MYB23	2551-2561	-	6.73e-07	0.00394	GAGTTTGTTGG	regulation of transcription from RNA polymerase II promoter root epidermal cell differentiation trichome branching trichome patterning	nucleus	RNA polymerase II transcription factor activity, sequence-specific DNA binding transcription factor activity, RNA polymerase II transcription factor recruiting protein binding sequence-specific DNA binding transcription regulatory region DNA binding
AT5G62470	MYB	MYB96	2545-2562	-	3.76e-06	0.0223	TGAGTTTGTTGGTTGGTT	regulation of transcription from RNA polymerase II promoter response to water deprivation response to salt stress response to abscisic acid response to salicylic acid regulation of gene expression cell differentiation	nucleus	RNA polymerase II transcription factor activity, sequence-specific DNA binding transcription factor activity, RNA polymerase II transcription factor recruiting sequence-specific DNA binding transcription regulatory region DNA binding
AT1G74650	MYB	MYB31	2545-2559	+	7.51e-06	0.0441	AACCAACCAACAAAC	regulation of transcription from RNA polymerase II promoter response to gibberellin response to salicylic acid response to chitin cell differentiation	nucleus	RNA polymerase II transcription factor activity, sequence-specific DNA binding transcription factor activity, RNA polymerase II transcription factor recruiting sequence-specific DNA binding transcription regulatory region DNA binding
AT5G17300	MYB_related	REV1	1576-1589	-	1.69e-06	0.00959	GAGAAAATATCTAA	regulation of transcription, DNA-templated circadian rhythm auxin-activated signaling pathway regulation of auxin biosynthetic process	nucleus	DNA binding transcription factor activity, sequence-specific DNA binding
AT3G10113	MYB_related	REV7-like	1576-1590	-	2.34e-06	0.0135	TGAGAAAATATCTAA	regulation of transcription, DNA-templated	nucleus	DNA binding transcription factor activity, sequence-specific DNA binding
AT1G18330	MYB_related	REV7	1576-1587	-	3.46e-06	0.0198	GAAAATATCTAA	regulation of transcription, DNA-templated circadian rhythm response to salt stress response to ethylene response to cadmium ion	nucleus	DNA binding transcription factor activity, sequence-specific DNA binding
AT1G01060	MYB_related	LHY1	1578-1587	+	4.18e-06	0.0239	AGATATTTTC	response to cold response to salt stress response to ethylene response to auxin response to abscisic acid response to gibberellin response to salicylic acid response to jasmonic acid negative regulation of circadian rhythm negative regulation of sequence-specific DNA binding transcription factor activity response to cadmium ion long-day photoperiodism, flowering	nucleus	transcription factor activity, sequence-specific DNA binding transcription regulatory region DNA binding
AT3G09600	MYB_related	REV8	1578-1589	+	7.16e-06	0.0415	AGATATTTTCTC	regulation of transcription, DNA-templated response to salt stress response to ethylene response to auxin response to abscisic acid response to gibberellin response to salicylic acid response to jasmonic acid circadian regulation of gene expression histone H3 acetylation response to cadmium ion photoperiodism, flowering	nucleus	DNA binding transcription factor activity, sequence-specific DNA binding
AT5G52660	MYB_related	RVE6	1578-1588	+	8.32e-06	0.0486	AGATATTTTCT	regulation of transcription, DNA-templated response to salt stress response to ethylene response to abscisic acid response to gibberellin response to salicylic acid response to jasmonic acid response to cadmium ion	nucleus	DNA binding transcription factor activity, sequence-specific DNA binding
AT1G01060	MYB_related	LHY1	1763-1772	-	8.36e-06	0.0239	AGATATTTTG	response to cold response to salt stress response to ethylene response to auxin response to abscisic acid response to gibberellin response to salicylic acid response to jasmonic acid negative regulation of circadian rhythm negative regulation of sequence-specific DNA binding transcription factor activity response to cadmium ion long-day photoperiodism, flowering	nucleus	transcription factor activity, sequence-specific DNA binding transcription regulatory region DNA binding
AT3G04070	NAC	NAC47	1417-1431	-	4.05e-06	0.0242	AAGAGACGTGGCGCA	regulation of transcription, DNA-templated multicellular organism development	nucleus	DNA binding transcription factor activity, sequence-specific DNA binding
AT3G09735	S1Fa-like	S1FA3	249-263	-	1.24e-06	0.0074	GGAACAATCTAGAAC	regulation of transcription, DNA-templated	nucleus	DNA binding
AT1G27360	SBP	SPL11	732-742	-	9.94e-06	0.0595	ATACAGTACAA	regulation of transcription, DNA-templated regulation of timing of transition from vegetative to reproductive phase	nucleus	DNA binding transcription factor activity, sequence-specific DNA binding metal ion binding
AT3G45150	TCP	TCP16	1358-1368	-	3.26e-06	0.0194	GTGTGGTCCAC	regulation of transcription, DNA-templated multicellular organism development	nucleus	DNA binding transcription factor activity, sequence-specific DNA binding
AT3G02150	TCP	TCP13	1356-1368	-	7.04e-06	0.0421	GTGTGGTCCACTT	regulation of transcription, DNA-templated leaf morphogenesis cell differentiation regulation of defense response positive regulation of development, heterochronic	nucleus chloroplast	DNA binding transcription factor activity, sequence-specific DNA binding protein binding
AT1G76870	Trihelix	uncharacterised	476-489	+	5.67e-06	0.0339	AAACTAAACCAGCA
AT2G24570	WRKY	WRK17	7-20	+	1.11e-06	0.00657	AAAAAGTCAACATC	regulation of transcription, DNA-templated response to chitin defense response to bacterium	nucleus	transcription factor activity, sequence-specific DNA binding calmodulin binding sequence-specific DNA binding
AT3G01970	WRKY	WRK45	7-18	-	1.24e-06	0.00729	TGTTGACTTTTT	regulation of transcription, DNA-templated phosphate ion transport	nucleus	transcription factor activity, sequence-specific DNA binding transcription factor binding sequence-specific DNA binding transcription regulatory region DNA binding
AT5G26170	WRKY	WRK50	6-18	-	1.41e-06	0.00833	TGTTGACTTTTTA	regulation of transcription, DNA-templated jasmonic acid mediated signaling pathway defense response to fungus	nucleus	transcription factor activity, sequence-specific DNA binding sequence-specific DNA binding
AT1G80840	WRKY	WRK40	6-20	-	1.63e-06	0.0097	GATGTTGACTTTTTA	response to molecule of fungal origin response to cold response to water deprivation response to wounding response to parasitic fungus response to salt stress gibberellin metabolic process response to ethylene response to abscisic acid response to salicylic acid response to jasmonic acid negative regulation of gibberellic acid mediated signaling pathway response to chitin defense response to bact…	nucleus	transcription factor activity, sequence-specific DNA binding protein binding sequence-specific DNA binding transcription regulatory region DNA binding promoter-specific chromatin binding
AT4G18170	WRKY	WRK28	8-20	-	2.08e-06	0.0124	GATGTTGACTTTT	regulation of transcription, DNA-templated	nucleus	transcription factor activity, sequence-specific DNA binding sequence-specific DNA binding
AT1G29860	WRKY	WRK71	8-18	+	2.12e-06	0.0125	AAAAGTCAACA	regulation of transcription, DNA-templated	nucleus	transcription factor activity, sequence-specific DNA binding sequence-specific DNA binding
AT5G46350	WRKY	WRKY8	6-20	+	2.24e-06	0.0131	TAAAAAGTCAACATC	regulation of transcription, DNA-templated response to abscisic acid defense response to bacterium defense response to fungus defense response to virus cellular response to hydrogen peroxide positive regulation of response to salt stress	nucleus	transcription factor activity, sequence-specific DNA binding protein binding sequence-specific DNA binding
AT2G46130	WRKY	WRK43	7-20	-	3.04e-06	0.0181	GATGTTGACTTTTT	regulation of transcription, DNA-templated	nucleus	transcription factor activity, sequence-specific DNA binding sequence-specific DNA binding
AT4G24240	WRKY	WRKY7	7-20	-	3.21e-06	0.0187	GATGTTGACTTTTT	regulation of transcription, DNA-templated	nucleus	transcription factor activity, sequence-specific DNA binding calmodulin binding sequence-specific DNA binding
AT5G13080	WRKY	WRK75	8-20	+	3.29e-06	0.0197	AAAAGTCAACATC	negative regulation of transcription from RNA polymerase II promoter atrichoblast differentiation regulation of response to nutrient levels regulation of DNA-templated transcription in response to stress lateral root development	nucleus	core promoter sequence-specific DNA binding transcription factor activity, sequence-specific DNA binding
AT4G04450	WRKY	WRK42	8-28	-	3.42e-06	0.0203	TTAGCACTGATGTTGACTTTT	negative regulation of transcription, DNA-templated	nucleus	transcription factor activity, sequence-specific DNA binding sequence-specific DNA binding transcription regulatory region DNA binding
AT4G31550	WRKY	WRK11	7-20	-	3.6e-06	0.0215	GATGTTGACTTTTT	regulation of transcription, DNA-templated response to abscisic acid negative regulation of gibberellic acid mediated signaling pathway response to chitin defense response to bacterium	nucleus	transcription factor activity, sequence-specific DNA binding calmodulin binding sequence-specific DNA binding promoter-specific chromatin binding
AT5G07100	WRKY	WRK26	8-20	+	3.65e-06	0.0218	AAAAGTCAACATC	regulation of transcription, DNA-templated cellular heat acclimation	nucleus	transcription factor activity, sequence-specific DNA binding protein binding sequence-specific DNA binding
AT2G21900	WRKY	WRK59	7-18	+	4.46e-06	0.0264	AAAAAGTCAACA	regulation of transcription, DNA-templated	nucleus	transcription factor activity, sequence-specific DNA binding sequence-specific DNA binding
AT2G30590	WRKY		8-18	+	4.96e-06	0.0291	AAAAGTCAACA	regulation of transcription, DNA-templated	nucleus	transcription factor activity, sequence-specific DNA binding calmodulin binding sequence-specific DNA binding
AT5G52830	WRKY	WRK21	8-20	-	5.31e-06	0.031	GATGTTGACTTTT	nitric oxide mediated signal transduction response to gibberellin defense response to bacterium negative regulation of transcription, DNA-templated	nucleus	transcription factor activity, sequence-specific DNA binding protein binding sequence-specific DNA binding transcription regulatory region DNA binding
AT4G01250	WRKY	WRK22	8-20	+	5.45e-06	0.032	AAAAGTCAACATC	regulation of transcription, DNA-templated defense response leaf senescence response to chitin	nucleus	transcription factor activity, sequence-specific DNA binding sequence-specific DNA binding
AT2G03340	WRKY	WRKY3	8-18	+	5.9e-06	0.0349	AAAAGTCAACA	regulation of transcription, DNA-templated	nucleus	transcription factor activity, sequence-specific DNA binding sequence-specific DNA binding
AT4G23550	WRKY	WRK29	8-18	+	6.55e-06	0.0389	AAAAGTCAACA	regulation of transcription, DNA-templated defense response response to chitin	nucleus	transcription factor activity, sequence-specific DNA binding sequence-specific DNA binding
AT2G38470	WRKY	WRK33	8-18	+	7.33e-06	0.0433	AAAAGTCAACA	response to cold response to water deprivation response to salt stress response to jasmonic acid negative regulation of abscisic acid-activated signaling pathway negative regulation of gibberellic acid mediated signaling pathway camalexin biosynthetic process response to chitin positive regulation of autophagy defense response to bacterium positive regulation of transcription, DNA-templated defen…	nucleus	transcription factor activity, sequence-specific DNA binding protein binding sequence-specific DNA binding transcription regulatory region DNA binding
AT1G30650	WRKY	WRK14	8-20	+	7.54e-06	0.0444	AAAAGTCAACATC	regulation of transcription, DNA-templated	nucleus	transcription factor activity, sequence-specific DNA binding sequence-specific DNA binding
AT3G56400	WRKY	WRK70	8-20	-	8.28e-06	0.0494	GATGTTGACTTTT	systemic acquired resistance, salicylic acid mediated signaling pathway induced systemic resistance, jasmonic acid mediated signaling pathway response to chitin negative regulation of transcription, DNA-templated defense response to fungus negative regulation of leaf senescence	nucleus	transcription factor activity, sequence-specific DNA binding protein binding sequence-specific DNA binding
AT5G41570	WRKY	WRK24	6-19	-	8.5e-06	0.0502	ATGTTGACTTTTTA	regulation of transcription, DNA-templated	nucleus	transcription factor activity, sequence-specific DNA binding sequence-specific DNA binding
AT2G23320	WRKY	WRK15	8-18	+	8.78e-06	0.0521	AAAAGTCAACA	regulation of transcription, DNA-templated response to chitin	nucleus	transcription factor activity, sequence-specific DNA binding calmodulin binding sequence-specific DNA binding transcription regulatory region DNA binding
AT5G39760	ZF-HD	ZHD10	1809-1830	-	6.93e-06	0.039	TTGCCTAATTAATTAATAGTTT	regulation of transcription, DNA-templated response to gibberellin gibberellic acid mediated signaling pathway	nucleus	DNA binding transcription factor activity, sequence-specific DNA binding protein homodimerization activity metal ion binding
